# Supplementary material for: The Effect of Night Shifts on 24-h Rhythms in the Urinary Metabolome of Police Officers on a Rotating Work Schedule
Source: J Biol Rhythms. 2022 Nov 8;38(1):64–76. doi: 10.1177/07487304221132088 (PMC9902972; doi:10.1177/07487304221132088)
Supplement: sj-xlsx-2-jbr-10.1177_07487304221132088 – Supplemental material for The Effect of Night Shifts on 24-h Rhythms in the Urinary Metabolome of Police Officers on a Rotating Work Schedule [file sj-xlsx-2-jbr-10.1177_07487304221132088.xlsx]

## Sheet: Table S1
Data S1 - Overview of differential rhythmicity results
From: Kervezee et al. The effect of night shifts on 24-h rhythms in the urinary metabolome of police officers on a rotating work schedule
					Mesor (μmol/hr, log10)#		Amplitude (μmol/hr, log10)#		Peak time (h)#
Model category	Category description	Metabolite name	p-value*	q-value$	Before night shifts	After night shifts	Before night shifts	After night shifts	Before night shifts	After night shifts
i	Similar rhythm, similar mesor	C5:1DC	2.34593e-07	1.6848e-06	-1.86843	-1.84834	0.156277	0.0828865	13.9243	11.6957
i	Similar rhythm, similar mesor	C5DC	0.000623495	0.00109458	-1.77469	-1.78884	0.0367867	0.0712606	12.707	12.8619
i	Similar rhythm, similar mesor	C5MDC	0.000139246	0.00029731	-1.87976	-1.91774	0.093406	0.055154	13.5234	9.72534
i	Similar rhythm, similar mesor	C7DC	3.9011e-09	5.13645e-08	-1.72959	-1.72039	0.140329	0.150553	13.3793	12.9859
i	Similar rhythm, similar mesor	C8	1.38616e-06	6.44157e-06	-1.57146	-1.52639	0.0972639	0.0920533	13.7334	13.0464
ii	Different rhythm, similar mesor	Acetyl-ornithine	1.57045e-06	6.89254e-06	-0.338187	-0.391076	0.331129	0.216569	1.89759	11.4201
ii	Different rhythm, similar mesor	alpha-Aminoadipic acid	9.14891e-06	2.77986e-05	0.794824	0.692477	0.222618	0.257692	0.588934	10.3423
ii	Different rhythm, similar mesor	Butyric acid	2.68934e-07	1.77048e-06	-1.57796	-1.72171	0.322445	0.552872	15.9192	3.87215
ii	Different rhythm, similar mesor	C4	6.14243e-06	2.02188e-05	-0.354152	-0.387532	0.089041	0.0986694	16.495	7.87402
ii	Different rhythm, similar mesor	C5	2.22291e-06	9.24265e-06	-0.846229	-0.794854	0.164814	0.105536	14.7597	9.10602
ii	Different rhythm, similar mesor	Carnosine	3.53483e-09	5.13645e-08	-0.117492	-0.129827	0.366277	0.33425	21.914	6.98122
ii	Different rhythm, similar mesor	Glycine	2.16622e-07	1.6848e-06	1.85675	1.91343	0.146376	0.123574	15.7782	5.15533
ii	Different rhythm, similar mesor	p-Hydroxyhippuric acid	1.79219e-05	4.71943e-05	0.261126	0.30072	0.121797	0.133478	19.5004	5.21236
ii	Different rhythm, similar mesor	Succinic acid	6.29564e-10	1.65785e-08	0.61206	0.635131	0.177458	0.111711	14.9297	2.54302
ii	Different rhythm, similar mesor	Threonine	1.7854e-05	4.71943e-05	0.735962	0.781284	0.13563	0.106763	15.7703	6.18927
ii	Different rhythm, similar mesor	Tyrosine	5.36488e-07	3.02732e-06	0.0743914	0.121968	0.146959	0.0994249	15.4022	4.93393
iii	Rhythm before night shifts only, similar mesor	Aspartic acid	0.00150478	0.00238039	0.542048	0.524872	0.250025	-	23.1441	-
iii	Rhythm before night shifts only, similar mesor	beta-Hydroxybutyric acid	5.01483e-08	4.95214e-07	-0.533852	-0.558596	0.225749	-	14.5731	-
iii	Rhythm before night shifts only, similar mesor	Betaine	6.19617e-05	0.000148333	0.527871	0.542717	0.147979	-	14.375	-
iii	Rhythm before night shifts only, similar mesor	C10:2	0.00150658	0.00238039	-1.25546	-1.18893	0.190417	-	12.3399	-
iii	Rhythm before night shifts only, similar mesor	C14:2	8.13811e-05	0.000181666	-2.94526	-2.96927	0.123073	-	13.9918	-
iii	Rhythm before night shifts only, similar mesor	C4:1	0.0035475	0.00518987	-1.86972	-1.88306	0.0678504	-	15.9486	-
iii	Rhythm before night shifts only, similar mesor	Choline	4.5158e-06	1.62158e-05	0.0472545	0.030838	0.127561	-	16.8119	-
iii	Rhythm before night shifts only, similar mesor	cis-Hydroxyproline	0.000371271	0.000682102	-1.79109	-1.79519	0.173784	-	15.6173	-
iii	Rhythm before night shifts only, similar mesor	Dopamine	3.71269e-06	1.41316e-05	-1.58356	-1.48727	0.549127	-	1.10693	-
iii	Rhythm before night shifts only, similar mesor	Fumaric acid	1.70662e-08	1.92605e-07	-0.172266	-0.166637	0.183446	-	14.3517	-
iii	Rhythm before night shifts only, similar mesor	Indole acetic acid	3.12084e-07	1.89651e-06	-0.109888	-0.113933	0.233565	-	15.5303	-
iii	Rhythm before night shifts only, similar mesor	Isobutyric acid	6.65662e-06	2.10349e-05	-1.08318	-1.17471	0.263449	-	14.5507	-
iii	Rhythm before night shifts only, similar mesor	Methylmalonic acid	1.52085e-05	4.29098e-05	-0.233237	-0.208244	0.11168	-	16.9908	-
iii	Rhythm before night shifts only, similar mesor	Pyruvic acid	0.000143451	0.000298227	0.103938	0.119005	0.1087	-	16.8583	-
iii	Rhythm before night shifts only, similar mesor	Serine	0.000670101	0.00115083	1.11514	1.15772	0.107192	-	15.899	-
iv	Rhythm after night shifts only, similar mesor	Arginine	0.000247454	0.000488722	0.248488	0.260711	-	0.0915884	-	6.28015
iv	Rhythm after night shifts only, similar mesor	Asparagine	8.27846e-05	0.000181666	0.747495	0.75899	-	0.128225	-	7.14662
iv	Rhythm after night shifts only, similar mesor	Histidine	0.000584159	0.00104883	1.71472	1.71665	-	0.110687	-	7.70352
iv	Rhythm after night shifts only, similar mesor	Spermine	0.000364838	0.000682102	-1.69587	-1.74533	-	0.167358	-	13.0523
v	No rhythm, similar mesor	Asymmetric dimethylarginine	1	1	0.217393	0.231685	-	-	-	-
v	No rhythm, similar mesor	C12	1	1	-1.99624	-1.97911	-	-	-	-
v	No rhythm, similar mesor	C5OH	1	1	-1.3393	-1.38035	-	-	-	-
v	No rhythm, similar mesor	Creatine	1	1	0.801762	0.845595	-	-	-	-
v	No rhythm, similar mesor	Creatinine	1	1	2.787	2.81132	-	-	-	-
v	No rhythm, similar mesor	Glutamic acid	1	1	-0.399592	-0.427279	-	-	-	-
v	No rhythm, similar mesor	Homovanillic acid	1	1	-0.141442	0.0134412	-	-	-	-
v	No rhythm, similar mesor	Lactic acid	1	1	0.627507	0.618334	-	-	-	-
v	No rhythm, similar mesor	Leucine	1	1	0.118629	0.141701	-	-	-	-
v	No rhythm, similar mesor	Methionine-sulfoxide	1	1	-0.785209	-0.70786	-	-	-	-
v	No rhythm, similar mesor	Ornithine	1	1	-0.524158	-0.40655	-	-	-	-
v	No rhythm, similar mesor	Proline	1	1	-0.608932	-0.576899	-	-	-	-
v	No rhythm, similar mesor	Serotonin	1	1	-1.80563	-1.83978	-	-	-	-
v	No rhythm, similar mesor	Total dimethylarginine	1	1	0.660453	0.67278	-	-	-	-
v	No rhythm, similar mesor	trans-Hydroxyproline	1	1	-0.761402	-0.806036	-	-	-	-
v	No rhythm, similar mesor	Trimethylamine N-oxide	1	1	1.14616	1.10554	-	-	-	-
v	No rhythm, similar mesor	Tyramine	1	1	-0.935987	-0.973531	-	-	-	-
vi	Similar rhythm, different mesor	C10:1	1.2098e-05	3.53978e-05	-1.3758	-1.27585	0.107725	0.102398	14.2514	13.3129
vi	Similar rhythm, different mesor	C5:1	5.47607e-06	1.88091e-05	-1.17656	-1.23793	0.0750163	0.057549	16.1137	12.0667
vi	Similar rhythm, different mesor	C6:1	0.000369553	0.000682102	-2.01137	-1.94853	0.0944291	0.0593992	13.7195	11.7748
vi	Similar rhythm, different mesor	C9	3.84459e-05	9.49134e-05	-1.02822	-0.930026	0.0946421	0.105391	15.1006	12.0386
vii	Different rhythm, different mesor	Methylhistidine	1.21761e-07	1.06879e-06	1.97653	1.82635	0.17338	0.172619	0.10424	10.7433
viii	Rhythm before night shifts only, different mesor	C0	9.19053e-07	4.84035e-06	0.579611	0.781006	0.235112	-	13.0759	-
viii	Rhythm before night shifts only, different mesor	C2	9.85033e-07	4.8636e-06	0.0490772	0.225458	0.25255	-	13.3311	-
viii	Rhythm before night shifts only, different mesor	C3	3.7565e-06	1.41316e-05	-1.25065	-1.10412	0.229348	-	13.3072	-
viii	Rhythm before night shifts only, different mesor	Citric acid	2.10562e-09	4.1586e-08	2.01149	2.155	0.169335	-	15.3866	-
viii	Rhythm before night shifts only, different mesor	Glutamine	2.0002e-05	5.09727e-05	1.23379	1.29771	0.126626	-	15.8703	-
viii	Rhythm before night shifts only, different mesor	Hippuric acid	0.000209487	0.000424345	1.82068	1.92613	0.140692	-	21.2411	-
viii	Rhythm before night shifts only, different mesor	Uric acid	1.09199e-10	4.31338e-09	1.68716	1.86382	0.395277	-	15.4258	-
ix	Rhythm after night shifts only, different mesor	C6	1.56307e-11	1.23483e-09	-1.56712	-1.43322	-	0.259156	-	6.78965
x	No rhythm, different mesor	Glucose	0.00160337	0.00248365	1.60964	1.71583	-	-	-	-
x	No rhythm, different mesor	Histamine	0.00779684	0.0108061	-2.05014	-2.15853	-	-	-	-
x	No rhythm, different mesor	Spermidine	0.00899437	0.012251	-1.70295	-1.76849	-	-	-	-
x	No rhythm, different mesor	Taurine	0.00393959	0.00555763	1.15552	1.00898	-	-	-	-
x	No rhythm, different mesor	Tryptophan	0.00987971	0.0132288	0.0674246	0.12471	-	-	-	-
Unclassified		Alanine	-	-	-	-	-	-	-	-
Unclassified		alpha-Ketoglutaric acid	-	-	-	-	-	-	-	-
Unclassified		Citrulline	-	-	-	-	-	-	-	-
Unclassified		HPHPA	-	-	-	-	-	-	-	-
Unclassified		Isoleucine	-	-	-	-	-	-	-	-
Unclassified		Lysine	-	-	-	-	-	-	-	-
Unclassified		Phenylalanine	-	-	-	-	-	-	-	-
Unclassified		Putrescine	-	-	-	-	-	-	-	-
Unclassified		Valine	-	-	-	-	-	-	-	-
* p-value is derived from likelihood ratio test comparing the null model (no rhythm, similar mesor) to the selected model
$ q-value is the p-value corrected for multiple comparisons using the Benjamini-Hochberg method.
# Mesor, amplitude, and peak times were obtained from cosinor analysis (see methods).
